# Supplementary material for: Therapeutic Effect of Costunolide in Autoimmune Hepatitis: Network Pharmacology and Experimental Validation
Source: Pharmaceuticals (Basel). 2023 Feb 17;16(2):316. doi: 10.3390/ph16020316 (PMC9963495; doi:10.3390/ph16020316)
Supplement: Supplementary file 1 [file pharmaceuticals-16-00316-s001.zip]

Archive with 1 entries (1 files):
- pharmaceuticals-2197005-supplementary.pdf
